# Supplementary material for: Determination of a Tentative Epidemiological Cut-Off Value (ECOFF) for Dalbavancin and Enterococcus faecium
Source: Antibiotics (Basel). 2021 Jul 27;10(8):915. doi: 10.3390/antibiotics10080915 (PMC8388697; doi:10.3390/antibiotics10080915)
Supplement: Supplementary file 1 [file antibiotics-10-00915-s001.zip]

Archive with 4 entries (4 files):
- Supplementary_Figure_S1.pdf
- Supplementary_Figure_S2.pdf
- Supplementary_Figure_S3.pdf
- Supplementary_Table_S1.xlsx
