# Supplementary material for: Determination of a Tentative Epidemiological Cut-Off Value (ECOFF) for Dalbavancin and Enterococcus faecium
Source: Antibiotics (Basel). 2021 Jul 27;10(8):915. doi: 10.3390/antibiotics10080915 (PMC8388697; doi:10.3390/antibiotics10080915)
Supplement: Supplementary file 1 [file antibiotics-10-00915-s001.zip › Supplementary_Table_S1.xlsx]

## Sheet: ST1
Identifier	vanA	vanB	ST [MLST]	CT [cgMLST]	DAL BMD 24h [mg/L]	DAL BMD 48h [mg/L]	DAL E-Test MH 24h [mg/L]	DAL E-Test MH 24h - BMD adapteda [mg/L]	DAL E-Test MH 48h [mg/L]	DAL E-Test BHI 24h [mg/L]	DAL E-Test BHI 48h [mg/L]	VAN [mg/L]	TPL [mg/L]
UW19026	-	-	117	1906	0.064	n.d.	0.016	0.016	n.d.	n.d.	n.d.	≤1	≤1
UW19171	-	-	80	315	0.032	n.d.	0.032	0.032	n.d.	n.d.	n.d.	≤1	≤1
UW19211	-	-	192	46	0.064	n.d.	0.064	0.064	n.d.	n.d.	n.d.	≤1	≤1
UW19245	-	-	117	929	0.125	n.d.	0.023	0.032	n.d.	n.d.	n.d.	≤1	≤1
UW19272	-	-	992	2269	0.032	n.d.	0.016	0.016	n.d.	n.d.	n.d.	≤1	≤1
UW19305	-	-	80	32	0.125	n.d.	0.047	0.064	n.d.	n.d.	n.d.	≤1	≤1
UW19595	-	-	80	2099	0.064	n.d.	0.047	0.064	n.d.	n.d.	n.d.	≤1	≤1
UW19643	-	-	117	2534	0.064	n.d.	0.023	0.032	n.d.	n.d.	n.d.	≤1	≤1
UW19761-2	-	-	262	2841	0.064	n.d.	0.032	0.032	n.d.	n.d.	n.d.	≤1	≤1
UW19782	-	-	94	2855	0.016	n.d.	0.012	0.016	n.d.	n.d.	n.d.	≤1	≤1
UW19931	-	-	80	477	0.032	n.d.	0.016	0.016	n.d.	n.d.	n.d.	≤1	≤1
UW20020	-	-	17	154	0.064	n.d.	0.023	0.032	n.d.	n.d.	n.d.	≤1	≤1
UW20026	-	-	80	1752	0.064	n.d.	0.064	0.064	n.d.	n.d.	n.d.	≤1	≤1
UW20036	-	-	78	894	0.064	n.d.	0.047	0.064	n.d.	n.d.	n.d.	≤1	≤1
UW20045	-	-	203	1611	0.064	n.d.	0.032	0.032	n.d.	n.d.	n.d.	≤1	≤1
UW20183	-	-	117	2505	0.125	n.d.	0.047	0.064	n.d.	n.d.	n.d.	≤1	≤1
UW20309	-	-	80	2859	0.064	n.d.	0.032	0.032	n.d.	n.d.	n.d.	≤1	≤1
UW20341	-	-	117	2684	0.125	n.d.	0.047	0.064	n.d.	n.d.	n.d.	≤1	≤1
UW20364	-	-	80	2858	0.125	n.d.	0.19	0.25	n.d.	n.d.	n.d.	≤1	≤1
UW20395	-	-	117	2861	0.064	n.d.	0.023	0.032	n.d.	n.d.	n.d.	≤1	≤1
UW20403	-	-	212	2862	0.016	n.d.	0.016	0.016	n.d.	n.d.	n.d.	≤1	≤1
UW20436	-	-	80	2863	0.032	n.d.	0.032	0.032	n.d.	n.d.	n.d.	≤1	≤1
UW20450	-	-	117	929	0.032	n.d.	0.032	0.032	n.d.	n.d.	n.d.	≤1	≤1
UW20487	-	-	80	2747	0.016	n.d.	0.032	0.032	n.d.	n.d.	n.d.	≤1	≤1
UW20538	-	-	1693	2532	0.032	n.d.	0.012	0.016	n.d.	n.d.	n.d.	≤1	≤1
UW17805	-	+	117	71	0.064	n.d.	0.023	0.032	n.d.	n.d.	n.d.	>16	≤1
UW17820	-	+	117	71	0.032	n.d.	0.023	0.032	n.d.	n.d.	n.d.	>16	≤1
UW17889	-	+	117	1790	0.032	n.d.	0.012	0.016	n.d.	n.d.	n.d.	>16	≤1
UW17920	-	+	117	1792	0.064	n.d.	0.016	0.016	n.d.	n.d.	n.d.	>16	≤1
UW17930	-	+	80	1793	0.064	n.d.	0.023	0.032	n.d.	n.d.	n.d.	>16	≤1
UW17968	-	+	117	71	0.032	n.d.	0.032	0.032	n.d.	n.d.	n.d.	>16	≤1
UW17989	-	+	117	71	0.032	n.d.	0.008	≤0.008	n.d.	n.d.	n.d.	>16	≤1
UW18029	-	+	117	71	0.032	n.d.	0.023	0.032	n.d.	n.d.	n.d.	>16	≤1
UW18073	-	+	117	71	0.032	n.d.	0.023	0.032	n.d.	n.d.	n.d.	>16	≤1
UW18274	-	+	80	1759	0.064	n.d.	0.023	0.032	n.d.	n.d.	n.d.	>16	≤1
UW18314	-	+	80	1013	0.032	n.d.	0.023	0.032	n.d.	n.d.	n.d.	>16	≤1
UW18447	-	+	117	1579	0.032	n.d.	0.016	0.016	n.d.	n.d.	n.d.	>16	≤1
UW18467	-	+	117	71	0.032	n.d.	0.012	0.016	n.d.	n.d.	n.d.	>16	≤1
UW18474	-	+	262	1561	0.064	n.d.	0.032	0.032	n.d.	n.d.	n.d.	>16	≤1
UW18504	-	+	117	469	0.064	n.d.	0.012	0.016	n.d.	n.d.	n.d.	>16	≤1
UW18512	-	+	80	1013	0.032	n.d.	0.008	≤0.008	n.d.	n.d.	n.d.	>16	≤1
UW18542	-	+	117	469	0.032	n.d.	0.023	0.032	n.d.	n.d.	n.d.	>16	≤1
UW18693	-	+	262	1561	0.032	n.d.	0.016	0.016	n.d.	n.d.	n.d.	>16	≤1
UW18834	-	+	117	71	0.032	n.d.	0.023	0.032	n.d.	n.d.	n.d.	>16	≤1
UW18853	-	+	117	71	0.064	n.d.	0.016	0.016	n.d.	n.d.	n.d.	>16	≤1
UW18886	-	+	117	1846	0.064	n.d.	0.023	0.032	n.d.	n.d.	n.d.	>16	≤1
UW18895	-	+	117	469	0.064	n.d.	0.012	0.016	n.d.	n.d.	n.d.	>16	≤1
UW19001	-	+	117	71	0.032	n.d.	0.023	0.032	n.d.	n.d.	n.d.	>16	≤1
UW19019	-	+	117	1884	0.032	n.d.	0.008	≤0.008	n.d.	n.d.	n.d.	>16	≤1
UW19059	-	+	117	71	0.032	n.d.	0.012	0.016	n.d.	n.d.	n.d.	>16	≤1
UW19108	-	+	117	71	0.032	n.d.	0.016	0.016	n.d.	n.d.	n.d.	>16	≤1
UW19155	-	+	78	1187	0.032	n.d.	0.016	0.016	n.d.	n.d.	n.d.	>16	≤1
UW19163	-	+	180	1065	0.032	n.d.	0.023	0.032	n.d.	n.d.	n.d.	>16	≤1
UW19182	-	+	117	71	0.032	n.d.	0.016	0.016	n.d.	n.d.	n.d.	>16	≤1
UW19185	-	+	192	2053	≤0.008	n.d.	0.004	≤0.008	n.d.	n.d.	n.d.	16	≤1
UW19227	-	+	80	1498	0.032	n.d.	0.023	0.032	n.d.	n.d.	n.d.	>16	≤1
UW19232	-	+	117	2054	0.125	n.d.	0.064	0.064	n.d.	n.d.	n.d.	>16	≤1
UW19293	-	+	80	1724	0.032	n.d.	0.016	0.016	n.d.	n.d.	n.d.	8	≤1
UW19354	-	+	117	469	0.032	n.d.	0.012	0.016	n.d.	n.d.	n.d.	8	≤1
UW19417	-	+	117	71	0.032	n.d.	0.023	0.032	n.d.	n.d.	n.d.	>16	≤1
UW19431	-	+	117	71	0.032	n.d.	0.016	0.016	n.d.	n.d.	n.d.	>16	≤1
UW19442	-	+	117	71	0.032	n.d.	0.016	0.016	n.d.	n.d.	n.d.	>16	≤1
UW19484	-	+	78	2311	0.032	n.d.	0.016	0.016	n.d.	n.d.	n.d.	>16	≤1
UW19510	-	+	80	2313	0.032	n.d.	0.016	0.016	n.d.	n.d.	n.d.	16	≤1
UW19515	-	+	117	1775	0.032	n.d.	0.023	0.032	n.d.	n.d.	n.d.	>16	≤1
UW19576	-	+	117	71	0.064	n.d.	0.032	0.032	n.d.	n.d.	n.d.	>16	≤1
UW19603	-	+	1352	71	0.064	n.d.	0.047	0.064	n.d.	n.d.	n.d.	>16	≤1
UW19616	-	+	117	36	0.032	n.d.	0.023	0.032	n.d.	n.d.	n.d.	>16	≤1
UW19617	-	+	117	1612	0.032	n.d.	0.016	0.016	n.d.	n.d.	n.d.	>16	≤1
UW19664	-	+	117	71	0.032	n.d.	0.023	0.032	n.d.	n.d.	n.d.	>16	≤1
UW19672	-	+	117	2535	0.032	n.d.	0.016	0.016	n.d.	n.d.	n.d.	>16	≤1
UW19682	-	+	117	71	0.016	n.d.	0.012	0.016	n.d.	n.d.	n.d.	>16	≤1
UW19683	-	+	117	71	0.032	n.d.	0.016	0.016	n.d.	n.d.	n.d.	>16	≤1
UW19684	-	+	1352	71	0.064	n.d.	0.023	0.032	n.d.	n.d.	n.d.	>16	≤1
UW19685	-	+	1352	71	0.064	n.d.	0.032	0.032	n.d.	n.d.	n.d.	>16	≤1
UW19686	-	+	117	71	0.032	n.d.	0.012	0.016	n.d.	n.d.	n.d.	>16	≤1
UW19705	-	+	117	1775	0.032	n.d.	0.016	0.016	n.d.	n.d.	n.d.	>16	≤1
UW19713	-	+	117	1722	0.016	n.d.	0.016	0.016	n.d.	n.d.	n.d.	>16	≤1
UW19725	-	+	117	1483	0.032	n.d.	0.032	0.032	n.d.	n.d.	n.d.	>16	≤1
UW19740	-	+	117	1473	0.032	n.d.	0.016	0.016	n.d.	n.d.	n.d.	>16	≤1
UW19761-1	-	+	117	71	0.032	n.d.	0.016	0.016	n.d.	n.d.	n.d.	2	≤1
UW19781	-	+	117	71	0.032	n.d.	0.016	0.016	n.d.	n.d.	n.d.	>16	≤1
UW19795	-	+	117	71	0.064	n.d.	0.023	0.032	n.d.	n.d.	n.d.	>16	≤1
UW19809	-	+	117	1579	0.032	n.d.	0.016	0.016	n.d.	n.d.	n.d.	>16	≤1
UW19830	-	+	117	2856	0.032	n.d.	0.016	0.016	n.d.	n.d.	n.d.	>16	≤1
UW19849	-	+	117	2857	0.016	n.d.	0.008	≤0.008	n.d.	n.d.	n.d.	>16	≤1
UW19885	-	+	117	991	0.064	n.d.	0.023	0.032	n.d.	n.d.	n.d.	>16	≤1
UW19926	-	+	117	71	0.032	n.d.	0.023	0.032	n.d.	n.d.	n.d.	>16	≤1
UW19933	-	+	117	2505	0.064	n.d.	0.023	0.032	n.d.	n.d.	n.d.	>16	≤1
UW19957	-	+	80	1065	0.016	n.d.	0.012	0.016	n.d.	n.d.	n.d.	>16	≤1
UW19990	-	+	117	1917	0.032	n.d.	0.008	≤0.008	n.d.	n.d.	n.d.	>16	≤1
UW19997	-	+	117	71	0.032	n.d.	0.023	0.032	n.d.	n.d.	n.d.	>16	≤1
UW20028	-	+	117	2523	0.032	n.d.	0.032	0.032	n.d.	n.d.	n.d.	16	≤1
UW20060	-	+	117	71	0.032	n.d.	0.016	0.016	n.d.	n.d.	n.d.	16	≤1
UW20077	-	+	117	1686	0.064	n.d.	0.023	0.032	n.d.	n.d.	n.d.	>16	≤1
UW20094	-	+	80	1065	0.032	n.d.	0.016	0.016	n.d.	n.d.	n.d.	16	≤1
UW20110	-	+	117	71	0.032	n.d.	0.016	0.016	n.d.	n.d.	n.d.	>16	≤1
UW20129	-	+	80	2406	0.032	n.d.	0.023	0.032	n.d.	n.d.	n.d.	>16	≤1
UW20150	-	+	117	1917	0.064	n.d.	0.023	0.032	n.d.	n.d.	n.d.	>16	≤1
UW20241	-	+	117	1686	0.032	n.d.	0.023	0.032	n.d.	n.d.	n.d.	>16	≤1
UW20296	-	+	117	71	0.064	n.d.	0.023	0.032	n.d.	n.d.	n.d.	>16	≤1
UW20327	-	+	80	1065	0.032	n.d.	0.016	0.016	n.d.	n.d.	n.d.	>16	≤1
UW20332	-	+	80	1065	0.064	n.d.	0.047	0.064	n.d.	n.d.	n.d.	>16	≤1
UW20343	-	+	262	2841	0.032	n.d.	0.032	0.032	n.d.	n.d.	n.d.	16	≤1
UW20375	-	+	117	2860	0.064	n.d.	0.047	0.064	n.d.	n.d.	n.d.	>16	≤1
UW20379	-	+	117	2035	0.032	n.d.	0.023	0.032	n.d.	n.d.	n.d.	>16	≤1
UW20419	-	+	117	71	0.064	n.d.	0.023	0.032	n.d.	n.d.	n.d.	>16	≤1
UW20443	-	+	117	1473	0.032	n.d.	0.023	0.032	n.d.	n.d.	n.d.	>16	≤1
UW20444	-	+	117	2828	0.032	n.d.	0.016	0.016	n.d.	n.d.	n.d.	4	≤1
UW20445	-	+	117	1579	0.032	n.d.	0.023	0.032	n.d.	n.d.	n.d.	>16	≤1
UW20448	-	+	80	1065	0.032	n.d.	0.023	0.032	n.d.	n.d.	n.d.	>16	≤1
UW20453	-	+	117	1579	0.032	n.d.	0.016	0.016	n.d.	n.d.	n.d.	>16	≤1
UW20459	-	+	117	1884	0.016	n.d.	0.006	0.016	n.d.	n.d.	n.d.	>16	≤1
UW20481	-	+	80	1065	0.032	n.d.	0.016	0.016	n.d.	n.d.	n.d.	>16	≤1
UW20488	-	+	80	1065	0.032	n.d.	0.012	0.016	n.d.	n.d.	n.d.	>16	≤1
UW20496	-	+	117	71	0.064	n.d.	0.023	0.032	n.d.	n.d.	n.d.	>16	≤1
UW20507	-	+	117	71	0.016	n.d.	0.016	0.016	n.d.	n.d.	n.d.	>16	≤1
UW20527	-	+	192	46	0.064	n.d.	0.064	0.064	n.d.	n.d.	n.d.	>16	≤1
UW20528	-	+	117	469	0.064	n.d.	0.032	0.032	n.d.	n.d.	n.d.	>16	≤1
UW20540	-	+	117	71	0.032	n.d.	0.016	0.016	n.d.	n.d.	n.d.	>16	≤1
UW20589	-	+	117	71	0.032	n.d.	0.012	0.016	n.d.	n.d.	n.d.	16	≤1
UW20590	-	+	117	2943	0.032	n.d.	0.016	0.016	n.d.	n.d.	n.d.	>16	≤1
UW20601	-	+	117	2872	0.125	n.d.	0.047	0.064	n.d.	n.d.	n.d.	16	≤1
UW20608	-	+	117	71	0.064	n.d.	0.032	0.032	n.d.	n.d.	n.d.	16	≤1
UW20639	-	+	117	71	0.064	n.d.	0.023	0.032	n.d.	n.d.	n.d.	>16	≤1
UW20085	-	+	117	1579	0.125	n.d.	0.016	0.016	n.d.	n.d.	n.d.	>16	≤1
UW19186	+	-	78	1187	>8	n.d.	>32	>8	n.d.	>32	n.d.	>16	>16
UW19217	+	-	78	894	8	n.d.	>32	>8	n.d.	>32	n.d.	>16	>16
UW19225	+	-	192	46	8	n.d.	>32	>8	n.d.	>32	n.d.	>16	>16
UW19324	+	-	78	2055	8	n.d.	>32	>8	n.d.	>32	n.d.	>16	>16
UW19329*	+	-	80	1201	0.032	0.064	0.032	0.032	0.047	0.047	0.047	>16	>16
UW19511	+	-	612	1026	8	n.d.	>32	>8	n.d.	>32	n.d.	>16	>16
UW19578	+	-	78	894	8	n.d.	>32	>8	n.d.	>32	n.d.	>16	>16
UW19605	+	-	80	1720	>8	n.d.	>32	>8	n.d.	>32	n.d.	>16	>16
UW19730*	+	-	78	2536	0.125	1	0.125	0.125	0.19	0.25	>32	>16	8
UW19752*	+	-	78	2055	0.125	8	0.5	0.5	0.5	>32	>32	>16	8
UW19808	+	-	262	2498	>8	n.d.	>32	>8	n.d.	>32	n.d.	>16	>16
UW19916	+	-	117	929	>8	n.d.	>32	>8	n.d.	>32	n.d.	>16	>16
UW19932*	+	-	80	989	≤0.008	8	>32	>8	>32	>32	>32	>16	>16
UW20049	+	-	78	1850	8	n.d.	>32	>8	n.d.	>32	n.d.	>16	>16
UW20057	+	-	117	2505	>8	n.d.	>32	>8	n.d.	>32	n.d.	>16	>16
UW20124	+	-	117	2505	>8	n.d.	>32	>8	n.d.	>32	n.d.	>16	>16
UW20206	+	-	78	894	8	n.d.	>32	>8	n.d.	>32	n.d.	>16	>16
UW20224	+	-	1299	1903	>8	n.d.	>32	>8	n.d.	>32	n.d.	>16	>16
UW20225	+	-	80	2858	8	n.d.	>32	>8	n.d.	>32	n.d.	>16	>16
UW20242*	+	-	78	894	0.5	8	0.25	0.25	0.25	0.38	>32	>16	16
UW20336	+	-	80	467	0.125	0.25	0.047	0.064	0.064	0.064	0.094	≤1	≤1
UW20417	+	-	78	894	8	n.d.	>32	>8	n.d.	>32	n.d.	>16	>16
UW20465	+	-	317	2864	>8	n.d.	>32	>8	n.d.	>32	n.d.	>16	>16
UW20517	+	-	80	1470	>8	n.d.	>32	>8	n.d.	>32	n.d.	>16	>16
UW19181	+	-	78	894	8	n.d.	>32	>8	n.d.	>32	n.d.	>16	>16
UW19140	+	-	192	2053	8	n.d.	>32	>8	n.d.	>32	n.d.	>16	>16
UW19077	+	-	117	24	8	n.d.	>32	>8	n.d.	>32	n.d.	>16	>16
UW19016	+	-	78	894	8	n.d.	>32	>8	n.d.	>32	n.d.	>16	>16
UW18900	+	-	80	1201	>8	n.d.	>32	>8	n.d.	>32	n.d.	>16	>16
UW18881	+	-	117	1117	8	n.d.	>32	>8	n.d.	>32	n.d.	>16	>16
UW18832	+	-	1299	1903	>8	n.d.	>32	>8	n.d.	>32	n.d.	>16	>16
UW18824	+	-	78	894	>8	n.d.	>32	>8	n.d.	>32	n.d.	>16	>16
UW18778	+	-	203	20	>8	n.d.	>32	>8	n.d.	>32	n.d.	>16	>16
UW18712	+	-	78	894	8	n.d.	>32	>8	n.d.	>32	n.d.	>16	>16
UW18527	+	-	80	16	>8	n.d.	>32	>8	n.d.	>32	n.d.	>16	>16
UW18500	+	-	80	1752	>8	n.d.	>32	>8	n.d.	>32	n.d.	>16	>16
UW18381	+	-	78	894	>8	n.d.	>32	>8	n.d.	>32	n.d.	>16	>16
UW18342	+	-	78	894	8	n.d.	>32	>8	n.d.	>32	n.d.	>16	>16
UW18315	+	-	203	474	4	n.d.	>32	>8	n.d.	>32	n.d.	>16	>16
UW18219	+	-	117	153	8	n.d.	>32	>8	n.d.	>32	n.d.	>16	>16
UW18213	+	-	78	894	8	n.d.	>32	>8	n.d.	>32	n.d.	>16	>16
UW18186	+	-	80	1752	>8	n.d.	>32	>8	n.d.	>32	n.d.	>16	>16
UW18140	+	-	78	894	8	n.d.	>32	>8	n.d.	>32	n.d.	>16	>16
UW18030	+	-	117	1092	8	n.d.	>32	>8	n.d.	>32	n.d.	>16	>16
UW17966	+	-	78	894	>8	n.d.	>32	>8	n.d.	>32	n.d.	>16	>16
UW17873	+	-	80	467	>8	n.d.	>32	>8	n.d.	>32	n.d.	>16	>16
UW20521	+	-	262	1016	>8	n.d.	>32	>8	n.d.	>32	n.d.	>16	>16
UW20561	+	-	1299	1903	>8	n.d.	>32	>8	n.d.	>32	n.d.	>16	>16
UW20588	+	-	80	1470	>8	n.d.	>32	>8	n.d.	>32	n.d.	>16	>16
UW20628	+	-	78	894	8	n.d.	>32	>8	n.d.	>32	n.d.	>16	>16
ST, Sequence Type; CT, Complex Type; DAL, Dalbavancin; MH, Mueller-Hinton broth; BHI, Brain Heart Infusion broth; n.d., not determined
VAN, vancomycin; TEI, teicoplanin
aMIC gradient strip values were converted into doubling dilution as found in BMD and values of 16, 32 and >32 mg/L were downsized to >8 mg/L (maximum measurable value by BMD)
*growth deficient in MH bouillon
